# Supplementary material for: Missed Nursing Care; Prioritizing the Patient’s Needs: An Umbrella Review
Source: Healthcare (Basel). 2024 Jan 16;12(2):224. doi: 10.3390/healthcare12020224 (PMC10815730; doi:10.3390/healthcare12020224)
Supplement: Supplementary file 1 [file healthcare-12-00224-s001.zip]

Archive with 1 entries (1 files):
- healthcare-2725152-supplementary.pdf
